# Supplementary material for: A Bead Biofilm Reactor for High-Throughput Growth and Translational Applications
Source: Microorganisms. 2024 Aug 5;12(8):1588. doi: 10.3390/microorganisms12081588 (PMC11356137; doi:10.3390/microorganisms12081588)
Supplement: Supplementary file 1 [file microorganisms-12-01588-s001.zip]

Archive with 11 entries (10 files):
- bioburden data.xlsx
- reactor_insert.SLDPRT
- TBD/
- TBD/orginal_figure S3a_pseudo.tif
- TBD/original_figure S2a.tif
- TBD/original_figure S2b.tif
- TBD/original_figure S3a_staph.tif
- TBD/original_figure S3b_staph (2).tif
- TBD/original_figure S3b_staph.tif
- TBD/original_figure S3c_pseudo.tif
- TBD/original_figure S3c_staph.tif
