# Supplementary material for: A Bead Biofilm Reactor for High-Throughput Growth and Translational Applications
Source: Microorganisms. 2024 Aug 5;12(8):1588. doi: 10.3390/microorganisms12081588 (PMC11356137; doi:10.3390/microorganisms12081588)
Supplement: Supplementary file 1 [file microorganisms-12-01588-s001.zip › bioburden data.xlsx]

## Sheet: S. aureus
	plate count								dilution factor									Average CFU	Plating factor	1st dilution (mL)	Substate surface area (mm2)	CFU/mm2		Log transform
Trial 1	0	1	2	3	4	5	6	7	0	1	2	3	4	5	6	7
Sample 1	∆	∆	∆	224	33	6	2		#VALUE!	#VALUE!	#VALUE!	224000	330000	600000	2000000			788500	20	2	50.3	627038		5.79729
Sample 2	∆	∆	∆	∆	52	8	1		#VALUE!	#VALUE!	#VALUE!	#VALUE!	520000	800000	1000000			773333	20	2	50.3	614977		5.78886
Sample 3	∆	∆	∆	272	38	5	0		#VALUE!	#VALUE!	#VALUE!	272000	380000	500000	0			384000	20	2	50.3	305368		5.48482
Sample 4	∆	∆	∆	216	27	4	0		#VALUE!	#VALUE!	#VALUE!	216000	270000	400000	0			295333	20	2	50.3	234858		5.3708
Sample 5	∆	∆	∆	∆	36	10	0		#VALUE!	#VALUE!	#VALUE!	#VALUE!	360000	1000000	0			680000	20	2	50.3	540755		5.733
	plate count								dilution factor									Average CFU	Plating factor	1st dilution (mL)	Substate surface area (mm2)	CFU/unit		Log transform
Trial 2	0	1	2	3	4	5	6	7	0	1	2	3	4	5	6	7
Sample 1	∆	∆	∆	293	36	2	0		#VALUE!	#VALUE!	#VALUE!	293000	360000	200000	0			284333	20	2	50.3	226110		5.35432
Sample 2	∆	∆	∆	210	22	7	0		#VALUE!	#VALUE!	#VALUE!	210000	220000	700000	0			376667	20	2	50.3	299536		5.47645
Sample 3	∆	∆	∆	294	42	4	0		#VALUE!	#VALUE!	#VALUE!	294000	420000	400000	0			371333	20	2	50.3	295295		5.47026
Sample 4	∆	∆	∆	∆	76	6	2		#VALUE!	#VALUE!	#VALUE!	#VALUE!	760000	600000	2000000			1120000	20	2	50.3	890656		5.94971
Sample 5	∆	∆	∆	∆	74	5	1		#VALUE!	#VALUE!	#VALUE!	#VALUE!	740000	500000	1000000			746667	20	2	50.3	593771		5.77362
Sample 6	∆	∆	∆	∆	79	6	0		#VALUE!	#VALUE!	#VALUE!	#VALUE!	790000	600000	0			695000	20	2	50.3	552684		5.74248
	plate count								dilution factor									Average CFU	Plating factor	1st dilution (mL)	Substate surface area (mm2)	CFU/unit		Log transform
Trial 3	0	1	2	3	4	5	6	7	0	1	2	3	4	5	6	7
Sample 1	-	∆	∆	∆	60	8	0	0	#VALUE!	#VALUE!	#VALUE!	#VALUE!	600000	800000	0	0		700000	20	2	50.3	556660		5.74559
Sample 2	-	∆	∆	∆	65	6	0	0	#VALUE!	#VALUE!	#VALUE!	#VALUE!	650000	600000	0	0		625000	20	2	50.3	497018		5.69637
Sample 3	-	∆	∆	194	27	2	0	0	#VALUE!	#VALUE!	#VALUE!	194000	270000	200000	0	0		221333	20	2	50.3	176011		5.24554
Sample 4	-	∆	∆	∆	58	3	0	0	#VALUE!	#VALUE!	#VALUE!	#VALUE!	580000	300000	0	0		440000	20	2	50.3	349901		5.54394
Sample 5	-	∆	∆	218	34	2	0	0	#VALUE!	#VALUE!	#VALUE!	218000	340000	200000	0	0		252667	20	2	50.3	200928		5.30304
Sample 6	-	∆	∆	∆	73	8	0	0	#VALUE!	#VALUE!	#VALUE!	#VALUE!	730000	800000	0	0		765000	20	2	50.3	608350		5.78415
	plate count								dilution factor									Average CFU	Plating factor	1st dilution (mL)	Substate surface area (mm2)	CFU/unit		Log transform
Trial 4	0	1	2	3	4	5	6	7	0	1	2	3	4	5	6	7
Sample 1	∆	∆	∆	163	13	0	0	-	#VALUE!	#VALUE!	#VALUE!	163000	130000	0	0	#VALUE!		146500	20	2	50.3	116501		5.06633
Sample 2	∆	∆	∆	194	26	3	0	-	#VALUE!	#VALUE!	#VALUE!	194000	260000	300000	0	#VALUE!		251333	20	2	50.3	199867		5.30074
Sample 3	∆	∆	∆	238	28	4	2	-	#VALUE!	#VALUE!	#VALUE!	238000	280000	400000	2000000	#VALUE!		729500	20	2	50.3	580119		5.76352
Sample 4	∆	∆	∆	179	15	5	0	-	#VALUE!	#VALUE!	#VALUE!	179000	150000	500000	0	#VALUE!		276333	20	2	50.3	219748		5.34193
Sample 5	∆	∆	∆	152	7	2	1	-	#VALUE!	#VALUE!	#VALUE!	152000	70000	200000	1000000	#VALUE!		355500	20	2	50.3	282704		5.45133
Sample 6	∆	∆	∆	∆	41	4	2	-	#VALUE!	#VALUE!	#VALUE!	#VALUE!	410000	400000	2000000	#VALUE!		936667	20	2	50.3	744864		5.87208
	plate count								dilution factor									Average CFU	Plating factor	1st dilution (mL)	Substate surface area (mm2)	CFU/unit		Log transform
Trial 5	0	1	2	3	4	5	6	7	0	1	2	3	4	5	6	7
Sample 1	∆	∆	∆	∆	44	4	0	-	#VALUE!	#VALUE!	#VALUE!	#VALUE!	440000	400000	0	#VALUE!		420000	20	2	50.3	333996		5.52374
Sample 2	∆	∆	∆	237	34	0	1	-	#VALUE!	#VALUE!	#VALUE!	237000	340000	0	1000000	#VALUE!		525667	20	2	50.3	418025		5.6212
Sample 3	∆	∆	∆	207	24	4	1	-	#VALUE!	#VALUE!	#VALUE!	207000	240000	400000	1000000	#VALUE!		461750	20	2	50.3	367197		5.5649
Sample 4	∆	∆	∆	196	21	2	0	-	#VALUE!	#VALUE!	#VALUE!	196000	210000	200000	0	#VALUE!		202000	20	2	50.3	160636		5.20584
Sample 5	∆	∆	∆	235	28	4	0	-	#VALUE!	#VALUE!	#VALUE!	235000	280000	400000	0	#VALUE!		305000	20	2	50.3	242545		5.38479
Sample 6	∆	∆	∆	∆	40	5	1	-	#VALUE!	#VALUE!	#VALUE!	#VALUE!	400000	500000	1000000	#VALUE!		633333	20	2	50.3	503645		5.70212
	plate count								dilution factor									Average CFU	Plating factor	1st dilution (mL)	Substate surface area (mm2)	CFU/unit		Log transform
Trial 6	0	1	2	3	4	5	6	7	0	1	2	3	4	5	6	7
Sample 1	∆	∆	∆	212	20	5	0	-	#VALUE!	#VALUE!	#VALUE!	212000	200000	500000	0	#VALUE!		304000	20	2	50.3	241750		5.38337
Sample 2	∆	∆	∆	152	20	4	1	-	#VALUE!	#VALUE!	#VALUE!	152000	200000	400000	1000000	#VALUE!		438000	20	2	50.3	348310		5.54197
Sample 3	∆	∆	∆	142	16	3	0	-	#VALUE!	#VALUE!	#VALUE!	142000	160000	300000	0	#VALUE!		200667	20	2	50.3	159576		5.20297
Sample 4	∆	∆	∆	178	13	3	0	-	#VALUE!	#VALUE!	#VALUE!	178000	130000	300000	0	#VALUE!		202667	20	2	50.3	161166		5.20727
Sample 5	∆	∆	∆	317	32	4	0	-	#VALUE!	#VALUE!	#VALUE!	317000	320000	400000	0	#VALUE!		345667	20	2	50.3	274884		5.43915
Sample 6	∆	∆	∆	181	12	1	0	-	#VALUE!	#VALUE!	#VALUE!	181000	120000	100000	0	#VALUE!		133667	20	2	50.3	106296		5.02652
	plate count								dilution factor									Average CFU	Plating factor	1st dilution (mL)	Substate surface area (mm2)	CFU/unit		Log transform
Trial 7	0	1	2	3	4	5	6	7	0	1	2	3	4	5	6	7
Sample 1	-	∆	∆	326	49	6	1	0	#VALUE!	#VALUE!	#VALUE!	326000	490000	600000	1000000	0		604000	20	2	50.3	480318		5.68153
Sample 2	-	∆	∆	207	15	3	0	0	#VALUE!	#VALUE!	#VALUE!	207000	150000	300000	0	0		219000	20	2	50.3	174155		5.24094
Sample 3	-	∆	∆	258	40	0	1	0	#VALUE!	#VALUE!	#VALUE!	258000	400000	0	1000000	0		552667	20	2	50.3	439496		5.64296
Sample 4	-	∆	∆	258	36	3	0	0	#VALUE!	#VALUE!	#VALUE!	258000	360000	300000	0	0		306000	20	2	50.3	243340		5.38621
Sample 5	-	∆	∆	281	55	6	0	0	#VALUE!	#VALUE!	#VALUE!	281000	550000	600000	0	0		477000	20	2	50.3	379324		5.57901
Sample 6	-	∆	∆	∆	44	4	0	0	#VALUE!	#VALUE!	#VALUE!	#VALUE!	440000	400000	0	0		420000	20	2	50.3	333996		5.52374
	plate count								dilution factor									Average CFU	Plating factor	1st dilution (mL)	Substate surface area (mm2)	CFU/unit		Log transform
Trial 8	0	1	2	3	4	5	6	7	0	1	2	3	4	5	6	7
Sample 1	-	∆	∆	304	46	1	0	0	#VALUE!	#VALUE!	#VALUE!	304000	460000	100000	0	0		288000	20	2	50.3	229026		5.35988
Sample 2	-	∆	∆	209	23	4	1	0	#VALUE!	#VALUE!	#VALUE!	209000	230000	400000	1000000	0		459750	20	2	50.3	365606		5.56301
Sample 3	-	∆	∆	∆	64	5	0	0	#VALUE!	#VALUE!	#VALUE!	#VALUE!	640000	500000	0	0		570000	20	2	50.3	453280		5.65637
Sample 4	-	∆	∆	∆	63	3	0	0	#VALUE!	#VALUE!	#VALUE!	#VALUE!	630000	300000	0	0		465000	20	2	50.3	369781		5.56794
Sample 5	-	∆	∆	∆	74	3	1	1	#VALUE!	#VALUE!	#VALUE!	#VALUE!	740000	300000	1000000	10000000		3010000	20	2	50.3	2.39364e+06		6.37906
Sample 6	-	∆	∆	260	30	5	0	0	#VALUE!	#VALUE!	#VALUE!	260000	300000	500000	0	0		353333	20	2	50.3	280981		5.44868

## Sheet: Pseudomonas
	plate count								dilution factor									Average CFU	Plating factor	1st dilution (mL)	Substate surface area (mm2)	CFU/unit		Log transform
Trial 1	0	1	2	3	4	5	6	7	0	1	2	3	4	5	6	7
Sample 1	-	∆	∆	∆	100	13	2	0	#VALUE!	#VALUE!	#VALUE!	#VALUE!	1000000	1300000	2000000	0		1.43333e+06	20	2	50.3	1.13983e+06		6.05684
Sample 2	-	∆	∆	∆	31	3	0	0	#VALUE!	#VALUE!	#VALUE!	#VALUE!	310000	300000	0	0		305000	20	2	50.3	242545		5.38479
Sample 3	-	∆	∆	∆	18	2	1	0	#VALUE!	#VALUE!	#VALUE!	#VALUE!	180000	200000	1000000	0		460000	20	2	50.3	365805		5.56325
Sample 4	-	∆	∆	∆	36	5	1	0	#VALUE!	#VALUE!	#VALUE!	#VALUE!	360000	500000	1000000	0		620000	20	2	50.3	493042		5.69288
Sample 5	-	∆	∆	∆	49	3	1	0	#VALUE!	#VALUE!	#VALUE!	#VALUE!	490000	300000	1000000	0		596667	20	2	50.3	474486		5.67622
Sample 6	-	∆	∆	∆	31	4	1	0	#VALUE!	#VALUE!	#VALUE!	#VALUE!	310000	400000	1000000	0		570000	20	2	50.3	453280		5.65637
	plate count								dilution factor									Average CFU	Plating factor	1st dilution (mL)	Substate surface area (mm2)	CFU/unit		Log transform
Trial 2	0	1	2	3	4	5	6	7	0	1	2	3	4	5	6	7
Sample 1	-	∆	∆	∆	∆	45	10	0	#VALUE!	#VALUE!	#VALUE!	#VALUE!	#VALUE!	4500000	10000000	0		7250000	20	2	50.3	5.76541e+06		6.76083
Sample 2	-	∆	∆	∆	81	12	0	0	#VALUE!	#VALUE!	#VALUE!	#VALUE!	810000	1200000	0	0		1005000	20	2	50.3	799205		5.90266
Sample 3	-	∆	∆	∆	37	1	0	0	#VALUE!	#VALUE!	#VALUE!	#VALUE!	370000	100000	0	0		235000	20	2	50.3	186879		5.27156
Sample 4	-	∆	∆	∆	45	8	0	0	#VALUE!	#VALUE!	#VALUE!	#VALUE!	450000	800000	0	0		625000	20	2	50.3	497018		5.69637
Sample 5	-	∆	∆	∆	45	5	0	0	#VALUE!	#VALUE!	#VALUE!	#VALUE!	450000	500000	0	0		475000	20	2	50.3	377734		5.57719
Sample 6	-	∆	∆	∆	30	6	1	0	#VALUE!	#VALUE!	#VALUE!	#VALUE!	300000	600000	1000000	0		633333	20	2	50.3	503645		5.70212
	plate count								dilution factor									Average CFU	Plating factor	1st dilution (mL)	Substate surface area (mm2)	CFU/unit		Log transform
Trial 3	0	1	2	3	4	5	6	7	0	1	2	3	4	5	6	7
Sample 1	-	∆	∆	∆	145	26	4	1	#VALUE!	#VALUE!	#VALUE!	#VALUE!	1450000	2600000	4000000	10000000		4512500	20	2	50.3	3.58847e+06		6.55491
Sample 2	-	∆	∆	∆	152	21	1	1	#VALUE!	#VALUE!	#VALUE!	#VALUE!	1520000	2100000	1000000	10000000		3655000	20	2	50.3	2.90656e+06		6.46338
Sample 3	-	∆	∆	171	17	6	0	0	#VALUE!	#VALUE!	#VALUE!	171000	170000	600000	0	0		313667	20	2	50.3	249437		5.39696
Sample 4	-	∆	∆	∆	195	30	3	0	#VALUE!	#VALUE!	#VALUE!	#VALUE!	1950000	3000000	3000000	0		2650000	20	2	50.3	2.10736e+06		6.32374
Sample 5	-	∆	∆	∆	∆	125	22	2	#VALUE!	#VALUE!	#VALUE!	#VALUE!	#VALUE!	12500000	22000000	20000000		1.81667e+07	20	2	50.3	1.44467e+07		7.15977
Sample 6	-	∆	∆	∆	∆	174	24	4	#VALUE!	#VALUE!	#VALUE!	#VALUE!	#VALUE!	17400000	24000000	40000000		2.71333e+07	20	2	50.3	2.15772e+07		7.334
	plate count								dilution factor									Average CFU	Plating factor	1st dilution (mL)	Substate surface area (mm2)	CFU/unit		Log transform
Trial 4	0	1	2	3	4	5	6	7	0	1	2	3	4	5	6	7
Sample 1	-	∆	∆	∆	∆	58	4	2	#VALUE!	#VALUE!	#VALUE!	#VALUE!	#VALUE!	5800000	4000000	20000000		9.93333e+06	20	2	50.3	7.89927e+06		6.89759
Sample 2	-	∆	∆	∆	62	11	1	0	#VALUE!	#VALUE!	#VALUE!	#VALUE!	620000	1100000	1000000	0		906667	20	2	50.3	721007		5.85794
Sample 3	-	∆	∆	∆	126	30	5	0	#VALUE!	#VALUE!	#VALUE!	#VALUE!	1260000	3000000	5000000	0		3.08667e+06	20	2	50.3	2.45461e+06		6.38998
Sample 4	-	∆	∆	∆	∆	50	2	0	#VALUE!	#VALUE!	#VALUE!	#VALUE!	#VALUE!	5000000	2000000	0		3500000	20	2	50.3	2.7833e+06		6.44456
Sample 5	-	∆	∆	∆	85	15	1	0	#VALUE!	#VALUE!	#VALUE!	#VALUE!	850000	1500000	1000000	0		1.11667e+06	20	2	50.3	888005		5.94842
Sample 6	-	∆	∆	∆	81	12	3	0	#VALUE!	#VALUE!	#VALUE!	#VALUE!	810000	1200000	3000000	0		1670000	20	2	50.3	1.32803e+06		6.12321
	plate count								dilution factor									Average CFU	Plating factor	1st dilution (mL)	Substate surface area (mm2)	CFU/unit		Log transform
Trial 5	0	1	2	3	4	5	6	7	0	1	2	3	4	5	6	7
Sample 1	-	∆	∆	∆	124	17	1	0	#VALUE!	#VALUE!	#VALUE!	#VALUE!	1240000	1700000	1000000	0		1.31333e+06	20	2	50.3	1.0444e+06		6.01887
Sample 2	-	∆	∆	∆	∆	11	1	0	#VALUE!	#VALUE!	#VALUE!	#VALUE!	#VALUE!	1100000	1000000	0		1050000	20	2	50.3	834990		5.92168
Sample 3	-	∆	∆	∆	172	12	1	0	#VALUE!	#VALUE!	#VALUE!	#VALUE!	1720000	1200000	1000000	0		1.30667e+06	20	2	50.3	1.0391e+06		6.01666
Sample 4	-	∆	∆	∆	129	11	3	0	#VALUE!	#VALUE!	#VALUE!	#VALUE!	1290000	1100000	3000000	0		1.79667e+06	20	2	50.3	1.42876e+06		6.15496
Sample 5	-	∆	∆	∆	176	34	1	1	#VALUE!	#VALUE!	#VALUE!	#VALUE!	1760000	3400000	1000000	10000000		4040000	20	2	50.3	3.21272e+06		6.50687
Sample 6	-	∆	∆	∆	96	13	0	0	#VALUE!	#VALUE!	#VALUE!	#VALUE!	960000	1300000	0	0		1130000	20	2	50.3	898608		5.95357
	plate count								dilution factor									Average CFU	Plating factor	1st dilution (mL)	Substate surface area (mm2)	CFU/unit		Log transform
Trial 6	0	1	2	3	4	5	6	7	0	1	2	3	4	5	6	7
Sample 1	-	∆	∆	∆	161	35	4	0	#VALUE!	#VALUE!	#VALUE!	#VALUE!	1610000	3500000	4000000	0		3.03667e+06	20	2	50.3	2.41484e+06		6.38289
Sample 2	-	∆	∆	∆	132	29	4	0	#VALUE!	#VALUE!	#VALUE!	#VALUE!	1320000	2900000	4000000	0		2740000	20	2	50.3	2.17893e+06		6.33824
Sample 3	-	∆	∆	171	179	20	2	0	#VALUE!	#VALUE!	#VALUE!	171000	1790000	2000000	2000000	0		1490250	20	2	50.3	1.18509e+06		6.07375
Sample 4	-	∆	∆	∆	170	20	0	1	#VALUE!	#VALUE!	#VALUE!	#VALUE!	1700000	2000000	0	10000000		4.56667e+06	20	2	50.3	3.63154e+06		6.56009
Sample 5	-	∆	∆	∆	158	28	3	1	#VALUE!	#VALUE!	#VALUE!	#VALUE!	1580000	2800000	3000000	10000000		4345000	20	2	50.3	3.45527e+06		6.53848
	plate count								dilution factor									Average CFU	Plating factor	1st dilution (mL)	Substate surface area (mm2)	CFU/unit		Log transform
Trial 7	0	1	2	3	4	5	6	7	0	1	2	3	4	5	6	7
Sample 1	-	∆	∆	∆	∆	28	7	2	#VALUE!	#VALUE!	#VALUE!	#VALUE!	#VALUE!	2800000	7000000	20000000		9.93333e+06	20	2	50.3	7.89927e+06		6.89759
Sample 2	-	∆	∆	∆	∆	20	6	0	#VALUE!	#VALUE!	#VALUE!	#VALUE!	#VALUE!	2000000	6000000	0		4000000	20	2	50.3	3.18091e+06		6.50255
Sample 3	-	∆	∆	∆	95	18	3	2	#VALUE!	#VALUE!	#VALUE!	#VALUE!	950000	1800000	3000000	20000000		6437500	20	2	50.3	5.11928e+06		6.70921
Sample 4	-	∆	∆	∆	95	18	1	0	#VALUE!	#VALUE!	#VALUE!	#VALUE!	950000	1800000	1000000	0		1250000	20	2	50.3	994036		5.9974
Sample 5	-	∆	∆	∆	109	18	1	0	#VALUE!	#VALUE!	#VALUE!	#VALUE!	1090000	1800000	1000000	0		1.29667e+06	20	2	50.3	1.03115e+06		6.01332
Sample 6	-	∆	∆	∆	∆	60	3	0	#VALUE!	#VALUE!	#VALUE!	#VALUE!	#VALUE!	6000000	3000000	0		4500000	20	2	50.3	3.57853e+06		6.5537
	plate count								dilution factor									Average CFU	Plating factor	1st dilution (mL)	Substate surface area (mm2)	CFU/unit		Log transform
Trial 8	0	1	2	3	4	5	6	7	0	1	2	3	4	5	6	7
Sample 1	-	∆	∆	∆	157	43	4	0	#VALUE!	#VALUE!	#VALUE!	#VALUE!	1570000	4300000	4000000	0		3290000	20	2	50.3	2.6163e+06		6.41769
Sample 2	-	∆	∆	∆	189	32	3	1	#VALUE!	#VALUE!	#VALUE!	#VALUE!	1890000	3200000	3000000	10000000		4522500	20	2	50.3	3.59642e+06		6.55587
Sample 3	-	∆	∆	∆	100	17	3	1	#VALUE!	#VALUE!	#VALUE!	#VALUE!	1000000	1700000	3000000	10000000		3925000	20	2	50.3	3.12127e+06		6.49433
Sample 4	-	∆	∆	∆	122	24	4	0	#VALUE!	#VALUE!	#VALUE!	#VALUE!	1220000	2400000	4000000	0		2540000	20	2	50.3	2.01988e+06		6.30533
Sample 5	-	∆	∆	∆	∆	34	1	0	#VALUE!	#VALUE!	#VALUE!	#VALUE!	#VALUE!	3400000	1000000	0		2200000	20	2	50.3	1.7495e+06		6.24291
Sample 6	-	∆	∆	∆	∆	41	4	1	#VALUE!	#VALUE!	#VALUE!	#VALUE!	#VALUE!	4100000	4000000	10000000		6.03333e+06	20	2	50.3	4.79788e+06		6.68105

## Sheet: Graphs
S. aureus						Pseudomonas
Sample	CFU/mm2	x-value	S. aureus			Sample	CFU/mm2	x-value		Pseudo
Sample 1	5.79729	1	1	5.63496			6.05684	1		1	5.67173
Sample 2	5.78886	1	2	5.62781			5.38479	1		2	5.81845
Sample 3	5.48482	1	3	5.55311			5.56325	1		3	6.53879
Sample 4	5.3708	1	4	5.46599			5.69288	1		4	6.27695
Sample 5	5.733	1	5	5.50043			5.67622	1		5	6.09543
Sample 1	5.35432	2	6	5.30021			5.65637	1		6	6.37869
Sample 2	5.47645	2	7	5.50906			6.76083	2		7	6.44563
Sample 3	5.47026	2	8	5.66249			5.90266	2		8	6.44953
Sample 4	5.94971	2					5.27156	2
Sample 5	5.77362	2		5.53176			5.69637	2			6.2094
Sample 6	5.74248	2					5.57719	2
Sample 1	5.74559	3					5.70212	2
Sample 2	5.69637	3					6.55491	3
Sample 3	5.24554	3					6.46338	3
Sample 4	5.54394	3					5.39696	3
Sample 5	5.30304	3					6.32374	3
Sample 6	5.78415	3					7.15977	3
Sample 1	5.06633	4					7.334	3
Sample 2	5.30074	4					6.89759	4
Sample 3	5.76352	4					5.85794	4
Sample 4	5.34193	4					6.38998	4
Sample 5	5.45133	4					6.44456	4
Sample 6	5.87208	4					5.94842	4
Sample 1	5.52374	5					6.12321	4
Sample 2	5.6212	5					6.01887	5
Sample 3	5.5649	5					5.92168	5
Sample 4	5.20584	5					6.01666	5
Sample 5	5.38479	5					6.15496	5
Sample 6	5.70212	5					6.50687	5
Sample 1	5.38337	6					5.95357	5
Sample 2	5.54197	6					6.38289	6
Sample 3	5.20297	6					6.33824	6
Sample 4	5.20727	6					6.07375	6
Sample 5	5.43915	6					6.56009	6
Sample 6	5.02652	6					6.53848	6
Sample 1	5.68153	7					6.89759	7
Sample 2	5.24094	7					6.50255	7
Sample 3	5.64296	7					6.70921	7
Sample 4	5.38621	7					5.9974	7
Sample 5	5.57901	7					6.01332	7
Sample 6	5.52374	7					6.5537	7
Sample 1	5.35988	8					6.41769	8
Sample 2	5.56301	8					6.55587	8
Sample 3	5.65637	8					6.49433	8
Sample 4	5.56794	8					6.30533	8
Sample 5	6.37906	8					6.24291	8
Sample 6	5.44868	8					6.68105	8

## Sheet: Comparison
			Log 10 CFU			CFU			CFU/mm2			Log10
	SURFACE AREA	mm2	S. aureus	Pesudo
	MBEC Peg https://innovotech.ca/wp-content/uploads/2024/04/MBEC-Procedural-Manual-v2.3.pdf	46.63	5.5	6.5		316228	3.16228e+06		6781.64	67816.4		3.83133	4.83133
	CDC coupon	253.36	8.3	8.5	per cm2	1.99526e+08	3.16228e+08		1.99526e+06	3.16228e+06		6.3	6.5
	Bead reactor	50.3	7.23	7.9		1.69824e+07	7.94328e+07		337623	1.57918e+06		5.52843	6.19843
